# Supplementary material for: Impact of Social and Economic Determinants on the Prevalence of Childhood Overweight and Obesity: A Cross-Sectional Study from the ENPIV in Valencia, Spain
Source: Nutrients. 2025 Jun 15;17(12):2006. doi: 10.3390/nu17122006 (PMC12195892; doi:10.3390/nu17122006)
Supplement: Supplementary file 1 [file nutrients-17-02006-s001.zip]

Archive with 1 entries (1 files):
- ENPIV_Supplementary_Material_clean.pdf
